# Supplementary material for: Improved Peripheral and Hepatic Insulin Sensitivity after Lifestyle Interventions in Type 2 Diabetes Is Associated with Specific Metabolomic and Lipidomic Signatures in Skeletal Muscle and Plasma
Source: Metabolites. 2021 Dec 3;11(12):834. doi: 10.3390/metabo11120834 (PMC8708788; doi:10.3390/metabo11120834)
Supplement: Supplementary file 1 [file metabolites-11-00834-s001.zip]

Archive with 3 entries (3 files):
- Supplementary Methods .pdf
- Supplementary Table 1.xlsx
- Supplementary Table 2.xlsx
